# Supplementary material for: Characterization of the Complete Mitogenome of the Ring-Necked Pheasant Phasianus colchicus (Galliformes: Phasianidae) and Systematic Implications for Phasianinae Phylogenetics
Source: Genes (Basel). 2024 Dec 4;15(12):1569. doi: 10.3390/genes15121569 (PMC11675856; doi:10.3390/genes15121569)
Supplement: Supplementary file 1 [file genes-15-01569-s001.zip › Table_S3.xlsx]

## Sheet: Sheet1
Table S3. The Ka/Ks values among the Phasianus species.
Compare	Ka	Ks	Ka/Ks	P-Value(Fisher)	Gene
KU049722-vs-AB164626	0.00667577	0.0696338	0.0958696	1.81793e-05	ATP6
KU049722-vs-AB164626	7.23137e-05	0.0723137	0.001	0.0112252	ATP8
KU049722-vs-AB164626	0.000898077	0.112145	0.00800821	4.83547e-24	CO I
KU049722-vs-AB164626	7.3539e-05	0.073539	0.001	0	CO II
KU049722-vs-AB164626	0.00200646	0.119695	0.0167631	3.62287e-10	CO III
KU049722-vs-AB164626	0.016088	0.223671	0.0719273	9.47203e-21	CYTB
KU049722-vs-AB164626	0.00747832	0.0813855	0.0918876	6.43166e-08	ND1
KU049722-vs-AB164626	0.00688637	0.115618	0.0595613	9.16633e-12	ND2
KU049722-vs-AB164626	0.000109292	0.109292	0.001	1.95617e-05	ND3
KU049722-vs-AB164626	0.000231915	0.231915	0.001	9.4717e-09	ND4L
KU049722-vs-AB164626	0.0103648	0.121451	0.0853421	3.55436e-15	ND4
KU049722-vs-AB164626	0.00808292	0.160698	0.0502989	1.25903e-27	ND5
KU049722-vs-AB164626	0.00583772	0.0929292	0.062819	1.54786e-05	ND6
KT364526-vs-KU049722	0.0021918	0.00524003	0.418279	0.587515	ATP6
KT364526-vs-NC_015526	0.00226125	0.0104561	0.216261	0.307934	ATP6
KT364526-vs-PQ474154	NA	NA	NA	NA	ATP6
KT364526-vs-AB164626	0.00456366	0.0733471	0.06222	1.91057e-06	ATP6
KT364526-vs-KU049722	NA	NA	NA	NA	ATP8
KT364526-vs-NC_015526	NA	NA	NA	NA	ATP8
KT364526-vs-PQ474154	NA	NA	NA	NA	ATP8
KT364526-vs-AB164626	7.23137e-05	0.0723137	0.001	0.0112252	ATP8
KT364526-vs-KU049722	0.00268611	0.0174491	0.15394	0.00102654	CO I
KT364526-vs-NC_015526	0.00447384	0.0389841	0.114761	1.83211e-05	CO I
KT364526-vs-PQ474154	0.00311215	6.22429e-05	50	0.364151	CO I
KT364526-vs-AB164626	0.00356141	0.140209	0.0254007	8.73461e-25	CO I
KT364526-vs-KU049722	3.00823e-05	0.0300823	0.001	0	CO II
KT364526-vs-NC_015526	0.00418739	0.0155336	0.269571	0.31484	CO II
KT364526-vs-PQ474154	7.51322e-06	0.00751322	0.001	0.208489	CO II
KT364526-vs-AB164626	0.000115882	0.115882	0.001	2.44088e-10	CO II
KT364526-vs-KU049722	7.21184e-06	0.00721184	0.001	0.0697983	CO III
KT364526-vs-NC_015526	0.00342219	0.00678356	0.504483	0.287601	CO III
KT364526-vs-PQ474154	NA	NA	NA	NA	CO III
KT364526-vs-AB164626	0.00202913	0.130585	0.0155388	5.40416e-11	CO III
KT364526-vs-KU049722	0.00350974	0.0163116	0.215169	0.0521224	CYTB
KT364526-vs-NC_015526	0.00672682	0.0169976	0.395752	0.243459	CYTB
KT364526-vs-PQ474154	0.00242687	0.0090847	0.267138	0.316859	CYTB
KT364526-vs-AB164626	0.0151404	0.232083	0.0652372	5.21887e-22	CYTB
KT364526-vs-KU049722	0.00284265	0.0143377	0.198263	0.0788493	ND1
KT364526-vs-NC_015526	0.00312454	0.0118651	0.263338	0.186778	ND1
KT364526-vs-PQ474154	0.00142815	2.85629e-05	50	0.510548	ND1
KT364526-vs-AB164626	0.00768146	0.0741492	0.103595	2.79654e-07	ND1
KT364526-vs-KU049722	2.90467e-05	0.0290467	0.001	1.47927e-05	ND2
KT364526-vs-NC_015526	0.00273463	0.020385	0.134149	0.0107411	ND2
KT364526-vs-PQ474154	NA	NA	NA	NA	ND2
KT364526-vs-AB164626	0.00686027	0.0927967	0.073928	2.01975e-09	ND2
KT364526-vs-KU049722	4.60913e-05	0.0460913	0.001	0.00834272	ND3
KT364526-vs-NC_015526	2.20389e-05	0.0220389	0.001	0.0272651	ND3
KT364526-vs-PQ474154	1.30976e-05	0.0130976	0.001	0.0840634	ND3
KT364526-vs-AB164626	0.000130782	0.130782	0.001	0	ND3
KT364526-vs-KU049722	3.92102e-05	0.0392102	0.001	0.0319933	ND4L
KT364526-vs-NC_015526	0.00428839	0.0162588	0.263759	0.238235	ND4L
KT364526-vs-PQ474154	NA	NA	NA	NA	ND4L
KT364526-vs-AB164626	0.00028446	0.28446	0.001	1.68871e-09	ND4L
KT364526-vs-KU049722	0.00320804	0.0255	0.125806	0.000495574	ND4
KT364526-vs-NC_015526	0.00420962	0.0289351	0.145485	0.000344825	ND4
KT364526-vs-PQ474154	5.4789e-06	0.0054789	0.001	0.0268182	ND4
KT364526-vs-AB164626	0.0097282	0.127007	0.0765957	9.51262e-17	ND4
KT364526-vs-KU049722	0.0024184	0.0232819	0.103875	8.30601e-05	ND5
KT364526-vs-NC_015526	0.0078605	0.0478878	0.164144	7.25162e-07	ND5
KT364526-vs-PQ474154	0.000799662	0.00787452	0.101551	0.0272066	ND5
KT364526-vs-AB164626	0.010451	0.146362	0.0714048	2.86078e-23	ND5
KT364526-vs-KU049722	0.00255911	0.0180393	0.141863	0.116971	ND6
KT364526-vs-NC_015526	0.00820566	0.0244979	0.334954	0.208656	ND6
KT364526-vs-PQ474154	0.00238618	4.77236e-05	50	0.303248	ND6
KT364526-vs-AB164626	0.00850304	0.0900321	0.0944444	5.21104e-05	ND6
NC_015526-vs-KU049722	0.00428062	0.00561769	0.761991	0.730499	ATP6
NC_015526-vs-PQ474154	0.00226125	0.0104561	0.216261	0.307934	ATP6
NC_015526-vs-AB164626	0.00663867	0.0636145	0.104358	6.13033e-05	ATP6
NC_015526-vs-KU049722	NA	NA	NA	NA	ATP8
NC_015526-vs-PQ474154	NA	NA	NA	NA	ATP8
NC_015526-vs-AB164626	7.23137e-05	0.0723137	0.001	0.0112252	ATP8
NC_015526-vs-KU049722	0.00184818	0.0178455	0.103565	0.00265504	CO I
NC_015526-vs-PQ474154	0.00173933	0.038079	0.0456768	3.18057e-08	CO I
NC_015526-vs-AB164626	0.00275363	0.108643	0.0253456	1.44572e-20	CO I
NC_015526-vs-KU049722	0.00400697	8.01394e-05	50	0.580505	CO II
NC_015526-vs-PQ474154	0.00410467	0.00653679	0.627934	0.678171	CO II
NC_015526-vs-AB164626	0.00411382	0.0715793	0.0574721	7.58365e-07	CO II
NC_015526-vs-KU049722	0.00337571	7.6951e-05	43.8683	0.577211	CO III
NC_015526-vs-PQ474154	0.00342219	0.00678356	0.504483	0.287601	CO III
NC_015526-vs-AB164626	0.00567971	0.113292	0.0501335	1.84236e-08	CO III
NC_015526-vs-KU049722	0.00381954	0.0299248	0.127638	0.00114934	CYTB
NC_015526-vs-PQ474154	0.00487314	0.0234469	0.207837	0.012598	CYTB
NC_015526-vs-AB164626	0.0176315	0.23676	0.0744698	1.73284e-21	CYTB
NC_015526-vs-KU049722	0.0058807	0.0176375	0.333421	0.135514	ND1
NC_015526-vs-PQ474154	0.00457307	0.0119292	0.383349	0.224312	ND1
NC_015526-vs-AB164626	0.0105328	0.0727455	0.14479	3.33827e-06	ND1
NC_015526-vs-KU049722	0.00258008	0.0397389	0.0649259	8.14115e-05	ND2
NC_015526-vs-PQ474154	0.00273463	0.020385	0.134149	0.0107411	ND2
NC_015526-vs-AB164626	0.00682099	0.109944	0.0620405	7.04354e-11	ND2
NC_015526-vs-KU049722	1.64718e-05	0.0164718	0.001	0	ND3
NC_015526-vs-PQ474154	3.51093e-05	0.0351093	0.001	0	ND3
NC_015526-vs-AB164626	0.000132867	0.132867	0.001	1.03302e-06	ND3
NC_015526-vs-KU049722	0.00549978	0.000109996	50	0.367879	ND4L
NC_015526-vs-PQ474154	0.00428839	0.0162588	0.263759	0.238235	ND4L
NC_015526-vs-AB164626	0.00491314	0.224319	0.0219024	2.21079e-09	ND4L
NC_015526-vs-KU049722	0.0051222	0.00293724	1.74388	0.479857	ND4
NC_015526-vs-PQ474154	0.00427326	0.0219923	0.194307	0.00345353	ND4
NC_015526-vs-AB164626	0.0112672	0.119804	0.0940473	2.25539e-14	ND4
NC_015526-vs-KU049722	0.00566961	0.0499987	0.113395	1.75707e-08	ND5
NC_015526-vs-PQ474154	0.0085686	0.0513618	0.166828	4.34078e-07	ND5
NC_015526-vs-AB164626	0.0109197	0.136487	0.0800053	6.58249e-21	ND5
NC_015526-vs-KU049722	0.00551599	0.0248032	0.22239	0.0828566	ND6
NC_015526-vs-PQ474154	0.00560249	0.0230035	0.243549	0.18494	ND6
NC_015526-vs-AB164626	0.0117125	0.102099	0.114717	3.47341e-05	ND6
PQ474154-vs-KU049722	0.0021918	0.00524003	0.418279	0.587515	ATP6
PQ474154-vs-AB164626	0.00456366	0.0733471	0.06222	1.91057e-06	ATP6
PQ474154-vs-KU049722	NA	NA	NA	NA	ATP8
PQ474154-vs-AB164626	7.23137e-05	0.0723137	0.001	0.0112252	ATP8
PQ474154-vs-KU049722	1.84454e-05	0.0184454	0.001	4.75932e-05	CO I
PQ474154-vs-AB164626	0.000856788	0.141232	0.00606652	4.65909e-29	CO I
PQ474154-vs-KU049722	1.20672e-05	0.0120672	0.001	0	CO II
PQ474154-vs-AB164626	9.81444e-05	0.0981444	0.001	3.12944e-09	CO II
PQ474154-vs-KU049722	7.21184e-06	0.00721184	0.001	0.0697983	CO III
PQ474154-vs-AB164626	0.00202913	0.130585	0.0155388	5.40416e-11	CO III
PQ474154-vs-KU049722	0.00139094	0.0256635	0.0541994	0.000610696	CYTB
PQ474154-vs-AB164626	0.0151821	0.250224	0.0606739	1.34696e-23	CYTB
PQ474154-vs-KU049722	0.00418569	0.015741	0.26591	0.107747	ND1
PQ474154-vs-AB164626	0.00903488	0.0756432	0.119441	7.25114e-07	ND1
PQ474154-vs-KU049722	2.90467e-05	0.0290467	0.001	1.47927e-05	ND2
PQ474154-vs-AB164626	0.00686027	0.0927967	0.073928	2.01975e-09	ND2
PQ474154-vs-KU049722	5.72525e-05	0.0572525	0.001	0	ND3
PQ474154-vs-AB164626	0.000148247	0.148247	0.001	2.35889e-07	ND3
PQ474154-vs-KU049722	3.92102e-05	0.0392102	0.001	0.0319933	ND4L
PQ474154-vs-AB164626	0.00028446	0.28446	0.001	1.68871e-09	ND4L
PQ474154-vs-KU049722	0.00324741	0.0187843	0.172879	0.00520204	ND4
PQ474154-vs-AB164626	0.00987551	0.126581	0.0780175	1.10941e-16	ND4
PQ474154-vs-KU049722	0.00320557	0.0259387	0.123582	6.09008e-05	ND5
PQ474154-vs-AB164626	0.0111409	0.151809	0.073388	1.47633e-23	ND5
PQ474154-vs-KU049722	1.69187e-05	0.0169187	0.001	0.0199574	ND6
PQ474154-vs-AB164626	0.00590275	0.0907524	0.0650424	1.73435e-05	ND6
KU049722: Phasianus colchicus alaschanicus (Helanshan); AB164626: P. versicolor; KT364526: P. colchicus (Nanning); NC_015526: P. colchicus (Wuhu); PQ474154: P. colchicus (Mianyang).
