# Supplementary material for: Characterization of the Complete Mitogenome of the Ring-Necked Pheasant Phasianus colchicus (Galliformes: Phasianidae) and Systematic Implications for Phasianinae Phylogenetics
Source: Genes (Basel). 2024 Dec 4;15(12):1569. doi: 10.3390/genes15121569 (PMC11675856; doi:10.3390/genes15121569)
Supplement: Supplementary file 1 [file genes-15-01569-s001.zip › Table_S1.xlsx]

## Sheet: Sheet1
Table S1. PCR primers covering the mitochondrial genome of the P. colchicus
Primer name	Upper primer sequence(5'→3')	Lower primer sequence(5'→3')
P1	GGGCCATCAACTTCATCACTACT	GGAGAAGGTGAATCAGGTTAGGA
P2	GTAACAAGGTAAGTGTACCGGAAGG	GCTAGGGAGAGGATTTGAACCTC
P3	TTCGAAGCAACCCTAATCCCAAC	AGGCCAAATTGAGCGGATTTTCC
P4	GCTGAGARGGNGTRGGAATCATRTC	CCCTCAGAATGATATTTGTCCTCA
P5	AACATCTCCGCATGATGAAA	CTTTTCAAGCCGTAGKYCTYGG
P6	ACAAAAACTACCAGCATACCCC	CGATTACAGAACAGGCTCCTCTA
P7	GAGCAATCCAGGTCGGTTTCTA	GGCTGATTGGGTGAGGAAGTAT
P8	CCCATACCCCGAAAATGATG	CCGAAGAATCAGAATAGGTGTTG
P9	GGMCARTGCTCAGAAATCTGYGG	GGGTCAAATCCGCATTCRTABGG
P10	TTYGAAGCMGCMGCCTGATACTG	GGWGCTTCTACGTGGGCTTTDGG
P11	AAAGCATGGCACTGAAGATG	CTTTCAGGTGTAAGCTGAATGC
P12	CAGTAGAGCACCCATTCATCATC	GCACCGCCAAGTCCTTAGAG
