# Supplementary material for: Characterization of the Complete Mitogenome of the Ring-Necked Pheasant Phasianus colchicus (Galliformes: Phasianidae) and Systematic Implications for Phasianinae Phylogenetics
Source: Genes (Basel). 2024 Dec 4;15(12):1569. doi: 10.3390/genes15121569 (PMC11675856; doi:10.3390/genes15121569)
Supplement: Supplementary file 1 [file genes-15-01569-s001.zip › Table_S2.xlsx]

## Sheet: Sheet1
Table S2. Mitogenomes of the Phasianidae used in the study
No.	Family	Subfamily	Genus	Organism	Size (bp)	Accession no.
1	Phasianidae	Phasianinae	Alectoris	Alectoris chukar	16685	KT806484
2	Phasianidae	Phasianinae	Chrysolophus	Chrysolophus amherstiae	16679	MW880933
3	Phasianidae	Phasianinae	Chrysolophus	Chrysolophus pictus	16678	MN857545
4	Phasianidae	Phasianinae	Coturnix	Coturnix japonica	16697	AP003195
5	Phasianidae	Phasianinae	Crossoptilon	Crossoptilon crossoptilon	16680	KP259808
6	Phasianidae	Phasianinae	Crossoptilon	Crossoptilon harmani	16682	NC_026547
7	Phasianidae	Phasianinae	Crossoptilon	Crossoptilon mantchuricum	16690	NC_026548
8	Phasianidae	Phasianinae	Excalfactoria	Excalfactoria chinensis	16687	AB073301
9	Phasianidae	Phasianinae	Ithaginis	Ithaginis cruentus	16683	NC_018033
10	Phasianidae	Phasianinae	Lagopus	Lagopus lagopus	16677	NC_035568
11	Phasianidae	Phasianinae	Lagopus	Lagopus muta japonica	16687	LC541459
12	Phasianidae	Phasianinae	Lophophorus	Lophophorus impejanus	16709	NC_040850
13	Phasianidae	Phasianinae	Lophophorus	Lophophorus lhuysii	16712	NC_013979
14	Phasianidae	Phasianinae	Lophura	Lophura ignita	16688	NC_010781
15	Phasianidae	Phasianinae	Lophura	Lophura nycthemera	16680	NC_012895
16	Phasianidae	Phasianinae	Lyrurus	Lyrurus tetrix	16677	NC_024554
17	Phasianidae	Phasianinae	Meleagris	Meleagris gallopavo	16719	NC_010195
18	Phasianidae	Phasianinae	Meleagris	Meleagris ocellata	16718	KU094576
19	Phasianidae	Phasianinae	Perdix	Perdix hodgsoniae	16699	NC_023940
20	Phasianidae	Phasianinae	Phasianus	Phasianus colchicus (Mianyang)	16696	PQ474154
21	Phasianidae	Phasianinae	Phasianus	Phasianus colchicus (Wuhu)	16692	NC_015526
22	Phasianidae	Phasianinae	Phasianus	Phasianus colchicus (Nanning)	16687	KT364526
23	Phasianidae	Phasianinae	Phasianus	Phasianus colchicus alaschanicus (Helanshan)	16688	KU049722
24	Phasianidae	Phasianinae	Phasianus	Phasianus colchicus kiangsuensis (Shanghai)	16673	KP637175
25	Phasianidae	Phasianinae	Phasianus	Phasianus versicolor	16690	AB164626
26	Phasianidae	Phasianinae	Syrmaticus	Syrmaticus ellioti	16688	AB164624
27	Phasianidae	Phasianinae	Syrmaticus	Syrmaticus humiae	16686	AB164625
28	Phasianidae	Phasianinae	Syrmaticus	Syrmaticus reevesii	16678	AB164623
29	Phasianidae	Phasianinae	Syrmaticus	Syrmaticus soemmerringii ijimae	16690	AB164622
30	Phasianidae	Phasianinae	Tetrao	Tetrao parvirostris kamtschaticus	16684	NC_043950
31	Phasianidae	Phasianinae	Tetrao	Tetrao urogallus aquitanicus	16683	MG583885
32	Phasianidae	Phasianinae	Tetraogallus	Tetraogallus himalayensis	16692	NC_027279
33	Phasianidae	Phasianinae	Tetraogallus	Tetraogallus tibetanus	16692	NC_023939
34	Phasianidae	Phasianinae	Tetraophasis	Tetraophasis obscurus	16707	NC_018034
35	Phasianidae	Phasianinae	Tetraophasis	Tetraophasis obscurus	16707	JF921876
36	Phasianidae	Phasianinae	Tetraophasis	Tetraophasis szechenyii	16706	FJ799728
37	Phasianidae	Phasianinae	Tetrastes	Tetrastes sewerzowi	16658	NC_025318
38	Phasianidae	Phasianinae	Tragopan	Tragopan caboti	16727	NC_013619
39	Phasianidae	Pavoninae	Bambusicola	Bambusicola thoracicus	16726	NC_011816
40	Phasianidae	Pavoninae	Francolinus	Francolinus pintadeanus	16693	KX196445
41	Phasianidae	Pavoninae	Gallus	Gallus gallus	16787	LC082227
42	Phasianidae	Pavoninae	Gallus	Gallus gallus	16785	KX512321
43	Phasianidae	Pavoninae	Gallus	Gallus lafayettii	16841	AP003325
44	Phasianidae	Pavoninae	Gallus	Gallus sonneratii	16783	AP006746
45	Phasianidae	Pavoninae	Gallus	Gallus varius	16780	LC082354
46	Phasianidae	Pavoninae	Pavo	Pavo cristatus	16686	NC_024533
47	Phasianidae	Pavoninae	Pavo	Pavo muticus	16698	NC_012897
48	Phasianidae	Pavoninae	Polyplectron	Polyplectron bicalcaratum	16702	NC_012900
49	Phasianidae	Pavoninae	Polyplectron	Polyplectron germaini	16699	NC_023264
50	Phasianidae	Pavoninae	Polyplectron	Polyplectron malacense	16691	NC_044743
51	Phasianidae	Pavoninae	Polyplectron	Polyplectron napoleonis	16710	NC_024615
52	Phasianidae	Arborophilinae	Arborophila	Arborophila ardens	16728	KC352729
53	Phasianidae	Arborophilinae	Arborophila	Arborophila rufipectus	16728	NC_012453
54	Phasianidae	Arborophilinae	Caloperdix	Caloperdix oculeus	16488	NC_024619
55	Odontophoridae	-	Callipepla	Callipepla californica	16707	MW574355
56	Odontophoridae	-	Callipepla	Callipepla douglasii	16710	MW574356
57	Odontophoridae	-	Callipepla	Callipepla squamata	16701	NC_029340
58	Odontophoridae	-	Dactylortyx	Dactylortyx thoracicus	16711	MW574365
59	Odontophoridae	-	Dendrortyx	Dendrortyx macroura	16713	MW574368
60	Odontophoridae	-	Philortyx	Philortyx fasciatus	16709	MW574383
61	Odontophoridae	-	Ptilopachus	Ptilopachus petrosus	16773	NC_024616
62	Odontophoridae	-	Rhynchortyx	Rhynchortyx cinctus	15652	KJ914547
63	Anatidae	Tadorninae	Tadorna	Tadorna ferruginea	16639	NC_024640
64	Anatidae	Anserinae	Anser	Anser cygnoides	16740	KP238480
